# Supplementary material for: Non-syndromic Cleft Palate: An Overview on Human Genetic and Environmental Risk Factors
Source: Front Cell Dev Biol. 2020 Oct 20;8:592271. doi: 10.3389/fcell.2020.592271 (PMC7606870; doi:10.3389/fcell.2020.592271)
Supplement: Supplementary file 1 [file Table_1.XLSX]

## Sheet: Table S1
Table S1. Gene ontology annotations of genes mentioned in Table 1 by PANTER tool (http://pantherdb.org/).
Gene symbol	Gene name	Protein Class	Molecular Function	Biological Process	Pathway
CDH1	Cadherin-1	-	-	-	Alzheimer disease-presenilin pathway->E-cadherin intracellular fragment
					Cadherin signaling pathway->Cadherin
					Wnt signaling pathway->Cadherin
					CCKR signaling map->E-cadherin
					Alzheimer disease-presenilin pathway->E-cadherin
					Alzheimer disease-presenilin pathway->E-cadherin transmembrane fragment
					Alzheimer disease-presenilin pathway->E-cadherin C-terminal fragment
					CCKR signaling map->E-cadherin
					Alzheimer disease-presenilin pathway->E-cadherin N-terminal fragment
					CCKR signaling map->E-cadherin
COL2A1	Collagen alpha-1(II) chain	extracellular matrix structural protein	-	skeletal system development	Integrin signalling pathway->Collagen
				embryonic organ development
				collagen fibril organization
CRISPLD2	Cysteine-rich secretory protein LCCL domain-containing 2	defense/immunity protein	-	-	-
FOXE1	Forkhead box protein E1	winged helix/forkhead transcription factor	DNA-binding transcription factor activity, RNA polymerase II-specific	cell differentiation	-
				transcription by RNA polymerase II
				anatomical structure morphogenesis
				regulation of transcription by RNA polymerase II
GRHL3	Grainyhead-like protein 3 homolog	DNA-binding transcription factor	DNA-binding transcription factor activity	transcription by RNA polymerase II	-
			sequence-specific DNA binding	regulation of transcription by RNA polymerase II
IRF6	Interferon regulatory factor 6	winged helix/forkhead transcription factor	DNA-binding transcription factor activity, RNA polymerase II-specific	-	-
JAG2	Protein jagged-2	-	signaling receptor binding	-	Notch signaling pathway->Serrate
					Notch signaling pathway->Serrate and Notch extracellular fragment
					Angiogenesis->Delta
MSX1	Homeobox protein MSX-1	homeodomain transcription factor	RNA polymerase II regulatory region sequence-specific DNA binding	embryonic morphogenesis	-
			DNA-binding transcription factor activity, RNA polymerase II-specific
PAX7	Paired box protein Pax-7	-	-	-	-
ROCK1	Rho-associated protein kinase 1	non-receptor serine/threonine protein kinase	protein serine/threonine kinase activity	cortical actin cytoskeleton organization	Cytoskeletal regulation by Rho GTPase->Rho-associated coiled-coil-containing protein kinase
			GTP-Rho binding	membrane fission
				regulation of cellular component biogenesis	CCKR signaling map->ROCK1
				actomyosin structure organization
				embryonic morphogenesis	Inflammation mediated by chemokine and cytokine signaling pathway->Rho-associated coiled-coil Ser/Thr specific kinase
				cell junction organization
				mitotic cytokinesis
				cellular component assembly
				mitotic nuclear division
				Rho protein signal transduction
				peptidyl-threonine phosphorylation
				regulation of cellular component organization
SUMO1	Small ubiquitin-related modifier 1	-	ubiquitin-like protein ligase binding	protein sumoylation	p53 pathway->Small ubiquitin-like modifier 1
TBX22	T-box transcription factor TBX22	Rel homology transcription factor	RNA polymerase II-specific DNA-binding transcription factor binding	negative regulation of transcription by RNA polymerase II	-
			RNA polymerase II regulatory region sequence-specific DNA binding	heart morphogenesis
			DNA-binding transcription activator activity, RNA polymerase II-specific	embryonic morphogenesis
			activating transcription factor binding	morphogenesis of an epithelium
				tube morphogenesis
				transcription by RNA polymerase II
				embryonic organ development
				cell fate specification
				positive regulation of transcription by RNA polymerase II
				determination of left/right symmetry
TCOF1	Treacle protein	RNA binding protein	RNA binding	nucleolar large rRNA transcription by RNA polymerase I	-
			enzyme binding
TGFA	Protransforming growth factor alpha	growth factor	growth factor activity	cell population proliferation	EGF receptor signaling pathway->Epidermal growth factor
			growth factor receptor binding	epidermal growth factor receptor signaling pathway
				positive regulation of cell population proliferation

## Sheet: Table S2
Table S2. Gene ontology annotations of genes mentioned in Table 2 by PANTER tool (http://pantherdb.org/).
Gene symbol	Gene name	Protein Class	Molecular Function	Biological Process	Pathway
AHCY	Adenosylhomocysteinase	hydrolase	hydrolase activity	sulfur compound metabolic process	-
				cellular modified amino acid metabolic process
				drug metabolic process
				coenzyme metabolic process
				methylation
FTHFD	Cytosolic 10-formyltetrahydrofolate dehydrogenase	dehydrogenase	oxidoreductase activity	-	5-Hydroxytryptamine degredation->Aldehyde Dehydrogenase
BHMT	Betaine--homocysteine S-methyltransferase 1	-	methyltransferase activity	-	-
BHMT2	S-methylmethionine--homocysteine S-methyltransferase BHMT2	-	methyltransferase activity	-	-
CBS	Cystathionine beta-synthase	lyase	drug binding	secondary metabolic process	Cysteine biosynthesis->O-Acetylserine-lyase
			small molecule binding	alpha-amino acid metabolic process
			anion binding	sulfur compound metabolic process
			heme binding	drug metabolic process
				cellular biosynthetic process
CTH	Cystathionine gamma-lyase	lyase	drug binding	alpha-amino acid metabolic process	Methionine biosynthesis->O-Succinyl homoserine lyase
			heterocyclic compound binding	sulfur compound metabolic process
			organic cyclic compound binding	cellular amino acid biosynthetic process
			cofactor binding
			lyase activity
			small molecule binding
			anion binding
DHFR	Dihydrofolate reductase	-	nucleotide binding	folic acid-containing compound biosynthetic process	Tetrahydrofolate biosynthesis->Dihydrofolate synthase
			cofactor binding	drug metabolic process	Tetrahydrofolate biosynthesis->Dihydrofolate reductase
			oxidoreductase activity		Formyltetrahydroformate biosynthesis->Dihydrofolate reductase
DMGDH	Dimethylglycine dehydrogenase, mitochondrial	dehydrogenase	oxidoreductase activity	-	-
FOLH1	Glutamate carboxypeptidase 2	metalloprotease	carboxypeptidase activity	-	-
FOLR1	Folate receptor alpha	-	signaling receptor activity	-	-
FOLR2	Folate receptor beta	-	signaling receptor activity	-	-
FOLR3	Folate receptor gamma	-	signaling receptor activity	-	-
FTCD	Formimidoyltransferase-cyclodeaminase	deaminase	-	-	-
		transferase
GNMT	Glycine N-methyltransferase	-	identical protein binding	nucleobase-containing small molecule metabolic process	-
			N-methyltransferase activity	sulfur compound metabolic process
			drug binding	protein homooligomerization
			cofactor binding	carbohydrate derivative metabolic process
			neurotransmitter binding	cellular modified amino acid metabolic process
			cation binding	coenzyme metabolic process
			S-adenosylmethionine-dependent methyltransferase activity	glucose metabolic process
			amino acid binding	regulation of biosynthetic process
				alpha-amino acid metabolic process
				small molecule biosynthetic process
				regulation of glucose metabolic process
				purine-containing compound metabolic process
				carbohydrate biosynthetic process
				cellular carbohydrate metabolic process
				drug metabolic process
MAT1A	S-adenosylmethionine synthase isoform type-1	nucleotidyltransferase	transferase activity, transferring alkyl or aryl (other than methyl) groups	-	S-adenosylmethionine biosynthesis->S-Adenosyl methionine synthetase
MAT2A	S-adenosylmethionine synthase isoform type-2	nucleotidyltransferase	transferase activity, transferring alkyl or aryl (other than methyl) groups	-	S-adenosylmethionine biosynthesis->S-Adenosyl methionine synthetase
MAT2B	Methionine adenosyltransferase 2 subunit beta	-	-	-	O-antigen biosynthesis->dTDP-4-dehydrorhamnose reductase
MTHFD1	C-1-tetrahydrofolate synthase, cytoplasmic	-	-	-	-
MTHFD2	Bifunctional methylenetetrahydrofolate dehydrogenase/cyclohydrolase, mitochondrial	-	-	-	Formyltetrahydroformate biosynthesis->Methylenetetrahydrofolate dehydrogenase
MTHFR	Methylenetetrahydrofolate reductase	-	flavin adenine dinucleotide binding	alpha-amino acid metabolic process	-
			oxidoreductase activity	sulfur compound metabolic process
				cellular amino acid biosynthetic process
				folic acid-containing compound metabolic process
MTHFS	5-formyltetrahydrofolate cyclo-ligase	ligase	ligase activity	folic acid-containing compound biosynthetic process	-
MTR	Methionine synthase	-	methyltransferase activity	-	Methionine biosynthesis->Homocysteine transmethylase
					S-adenosylmethionine biosynthesis->Cobalamin-dependent homocysteine transmethylase
					Formyltetrahydroformate biosynthesis->Cobalamin dependent homocysteine transmethylase
MTRR	Methionine synthase reductase	oxidoreductase	flavin adenine dinucleotide binding	alpha-amino acid metabolic process	-
			ribonucleotide binding	sulfur compound metabolic process
			oxidoreductase activity, acting on paired donors, with incorporation or reduction of molecular oxygen, NAD(P)H as one donor, and incorporation of one atom of oxygen	cellular amino acid biosynthetic process
NOS3	Nanos homolog 3	RNA binding protein	-	-	-
NOS3	Nitric oxide synthase, endothelial	oxidoreductase	flavin adenine dinucleotide binding	positive regulation of phosphate metabolic process	VEGF signaling pathway->endothelial nitric oxide synthase
			ribonucleotide binding	cGMP biosynthetic process	Angiogenesis->endothelial nitric oxide synthase
			oxidoreductase activity, acting on paired donors, with incorporation or reduction of molecular oxygen, NAD(P)H as one donor, and incorporation of one atom of oxygen	positive regulation of nucleobase-containing compound metabolic process	PI3 kinase pathway->NOS
				organonitrogen compound catabolic process	Endothelin signaling pathway->endothelial cell nitric oxide synthase
				negative regulation of blood pressure	Interleukin signaling pathway->endothelial nitric oxide synthase
				response to hormone
				alpha-amino acid metabolic process
				carboxylic acid catabolic process
				reactive oxygen species metabolic process
				positive regulation of cellular biosynthetic process
				positive regulation of catalytic activity
				regulation of neurotransmitter levels
				drug metabolic process
				response to lipopolysaccharide
				regulation of lyase activity
				regulation of cyclase activity
				second-messenger-mediated signaling
PON1	Serum paraoxonase/arylesterase 1	-	carboxylic ester hydrolase activity	response to toxic substance	-
RFC1	Replication factor C subunit 1	DNA binding protein	-	-	DNA replication->RFC
SHMT1	Serine hydroxymethyltransferase, cytosolic	methyltransferase	translation regulator activity	nucleobase metabolic process	Serine glycine biosynthesis->Glycine hydroxymethyltransferase
			zinc ion binding	organonitrogen compound catabolic process
			protein homodimerization activity	pigment metabolic process
			drug binding	protein homooligomerization
			cofactor binding	cellular amino acid biosynthetic process
			mRNA binding	folic acid-containing compound metabolic process
			amino acid binding	cellular response to oxygen-containing compound
			transferase activity, transferring one-carbon groups	response to acid chemical
				alpha-amino acid metabolic process
				carboxylic acid catabolic process
				regulation of neurotransmitter levels
				drug metabolic process
				purine-containing compound biosynthetic process
				cellular response to organonitrogen compound
				cellular response to organic cyclic compound
SHMT2	Serine hydroxymethyltransferase, mitochondrial	methyltransferase	zinc ion binding	response to acid chemical	Serine glycine biosynthesis->Glycine hydroxymethyltransferase
			drug binding	alpha-amino acid metabolic process
			heterocyclic compound binding	carboxylic acid catabolic process
			organic cyclic compound binding	regulation of neurotransmitter levels
			cofactor binding	organonitrogen compound catabolic process
			amino acid binding	drug metabolic process
			transferase activity, transferring one-carbon groups	cellular amino acid biosynthetic process
				folic acid-containing compound metabolic process
				cellular response to organonitrogen compound
				cellular response to oxygen-containing compound
				cellular response to organic cyclic compound
SLC19A1	Folate transporter 1	transporter	carboxylic acid binding	dicarboxylic acid transport	-
			drug binding	drug transmembrane transport
			heterocyclic compound binding	carboxylic acid transmembrane transport
			organic cyclic compound binding	vitamin transport
			antiporter activity	amide transport
			active ion transmembrane transporter activity
			amide binding
			carboxylic acid transmembrane transporter activity
			amide transmembrane transporter activity
SLC46A1	Proton-coupled folate transporter	-	-	-	-
TCN2	Transcobalamin-2	-	-	-	-
TYMS	Thymidylate synthase	methyltransferase	methyltransferase activity	nucleoside monophosphate metabolic process	Tetrahydrofolate biosynthesis->Dihydrofolate synthase
				nucleotide biosynthetic process	Formyltetrahydroformate biosynthesis->Thymidylate synthase
				pyrimidine nucleotide metabolic process	Tetrahydrofolate biosynthesis->Dihydrofolate reductase
				carbohydrate derivative biosynthetic process	De novo pyrimidine deoxyribonucleotide biosynthesis->Thymidylate synthase
				organonitrogen compound biosynthetic process	Formyltetrahydroformate biosynthesis->Dihydrofolate reductase

## Sheet: Table S3
Table S3. Gene ontology annotations of genes mentioned in Table 3 by PANTER tool (http://pantherdb.org/).
Gene symbol	Gene name	Protein Class	Molecular Function	Biological Process	Pathway
BCOR	BCL-6 corepressor	-	-	-	-
COL11A1	Collagen alpha-1(XI) chain	extracellular matrix structural protein	-	-	Integrin signalling pathway->Collagen
COL11A2	Collagen alpha-2(XI) chain	extracellular matrix structural protein	-	sensory perception of sound	Integrin signalling pathway->Collagen
				collagen fibril organization
				cartilage development
EFNB1	Ephrin-B1	membrane-bound signaling molecule	signaling receptor binding	axon guidance	Angiogenesis->Ephrin
				transmembrane receptor protein tyrosine kinase signaling pathway
FGFR1	Fibroblast growth factor receptor 1	-	transmembrane receptor protein tyrosine kinase activity	-	Angiogenesis->Fibroblast Growth Factor Receptor-1
			fibroblast growth factor binding		FGF signaling pathway->FGFR1-4
FGFR2	Fibroblast growth factor receptor 2	-	transmembrane receptor protein tyrosine kinase activity	-	FGF signaling pathway->FGFR1-4
			fibroblast growth factor binding
FLNA	Filamin-A	-	-	-	Dopamine receptor mediated signaling pathway->filamin A
					Nicotine pharmacodynamics pathway->Filamin A
					Integrin signalling pathway->Filamin
OFD1	Oral-facial-digital syndrome 1 protein	-	-	intraciliary transport involved in cilium assembly	-
CXORF5				vesicle targeting, trans-Golgi to periciliary membrane compartment
				axoneme assembly
				ciliary transition zone assembly
				protein localization to cilium
PHF8	Histone lysine demethylase PHF8	-	-	-	-
PQBP1	Polyglutamine-binding protein 1	scaffold/adaptor protein	-	-	-
SMS	Spermine synthase	-	transferase activity, transferring alkyl or aryl (other than methyl) groups	cellular nitrogen compound biosynthetic process	-
				drug metabolic process
				organonitrogen compound biosynthetic process
				ammonium ion metabolic process
SOX9	Transcription factor SOX-9	-	DNA-binding transcription activator activity, RNA polymerase II-specific	negative regulation of transcription by RNA polymerase II	-
				oligodendrocyte differentiation
				morphogenesis of an epithelium
				transcription by RNA polymerase II
				positive regulation of transcription by RNA polymerase II
SMS	Somatostatin	peptide hormone	-	regulation of cell migration	-
				cell migration
TGFB2	Transforming growth factor beta-2 proprotein	growth factor	cytokine activity	cell population proliferation	TGF-beta signaling pathway->Transforming growth factor beta
			cytokine receptor binding	BMP signaling pathway	Gonadotropin-releasing hormone receptor pathway->TGFbeta
				positive regulation of protein phosphorylation
				transforming growth factor beta receptor signaling pathway
				transcription by RNA polymerase II
				positive regulation of signal transduction
				protein phosphorylation
				regulation of cell population proliferation
				regulation of transmembrane receptor protein serine/threonine kinase signaling pathway

## Sheet: Table S4
Table S4. Gene ontology annotations of genes mentioned in Table 4 by PANTER tool (http://pantherdb.org/).
Gene symbol	Gene name	Protein Class	Molecular Function	Biological Process	Pathway
CTNNA2	Catenin alpha-2	non-motor actin binding protein	-	-	Wnt signaling pathway->alpha-catenin
					Cadherin signaling pathway->alpha-catenin
					Alzheimer disease-presenilin pathway->alpha-catenin
DLK1	Protein delta homolog 1	membrane-bound signaling molecule	-	Notch signaling pathway	Angiogenesis->Delta
				negative regulation of Notch signaling pathway	Notch signaling pathway->Delta
DOCK9	Dedicator of cytokinesis protein 9	guanyl-nucleotide exchange factor	-	-	-
FOXC2	Forkhead box protein C2	winged helix/forkhead transcription factor	DNA-binding transcription factor activity, RNA polymerase II-specific	cell differentiation	-
				transcription by RNA polymerase II
				anatomical structure morphogenesis
				regulation of transcription by RNA polymerase II
FOXL1	Forkhead box protein L1	winged helix/forkhead transcription factor	DNA-binding transcription factor activity, RNA polymerase II-specific	cell differentiation	-
				transcription by RNA polymerase II
				anatomical structure morphogenesis
				regulation of transcription by RNA polymerase II
GRHL3	Grainyhead-like protein 3 homolog	DNA-binding transcription factor	DNA-binding transcription factor activity	transcription by RNA polymerase II	-
			sequence-specific DNA binding	regulation of transcription by RNA polymerase II
IRF6	Interferon regulatory factor 6	winged helix/forkhead transcription factor	DNA-binding transcription factor activity, RNA polymerase II-specific	-	-
MAU2	MAU2 chromatid cohesion factor homolog	-	double-stranded DNA binding	mitotic sister chromatid cohesion	-
NSD2	Histone-lysine N-methyltransferase NSD2	-	histone-lysine N-methyltransferase activity	transcription, DNA-templated	-
				regulation of transcription, DNA-templated
PAX9	Paired box protein Pax-9	-	-	-	-
POMGNT2	Protein O-linked-mannose beta-1,4-N-acetylglucosaminyltransferase 2	glycosyltransferase	-	-	-
PRKN	E3 ubiquitin-protein ligase parkin	ubiquitin-protein ligase	ubiquitin-like protein conjugating enzyme binding	proteasome-mediated ubiquitin-dependent protein catabolic process	Parkinson disease->Parkin
			ubiquitin protein ligase activity	protein polyubiquitination
				positive regulation of proteasomal ubiquitin-dependent protein catabolic process
YAP1	Transcriptional coactivator YAP1	transcription cofactor	transcription coactivator activity	transcription by RNA polymerase II	-
			transcription corepressor activity	positive regulation of transcription by RNA polymerase II
				intracellular signal transduction
